# Supplementary material for: IDH1 regulates human erythropoiesis by eliciting chromatin state reprogramming
Source: eLife. 2025 Apr 29;13:RP100406. doi: 10.7554/eLife.100406 (PMC12040319; doi:10.7554/eLife.100406)
Supplement: Figure 1—figure supplement 1—source data 2. [file elife-100406-fig1-figsupp1-data2.zip]

Archive with 3 entries (2 files):
- Figure S1-source data 2/
- Figure S1-source data 2/SF1-GAPDH.tif
- Figure S1-source data 2/SF1-IDH1.tif
