# Supplementary material for: IDH1 regulates human erythropoiesis by eliciting chromatin state reprogramming
Source: eLife. 2025 Apr 29;13:RP100406. doi: 10.7554/eLife.100406 (PMC12040319; doi:10.7554/eLife.100406)
Supplement: Figure 1—figure supplement 2—source data 2. [file elife-100406-fig1-figsupp2-data2.zip]

Archive with 3 entries (2 files):
- Figure S2-source data 2/
- Figure S2-source data 2/SF2-B-GAPDH.tif
- Figure S2-source data 2/SF2-B-IDH1.tif
