# Supplementary material for: IDH1 regulates human erythropoiesis by eliciting chromatin state reprogramming
Source: eLife. 2025 Apr 29;13:RP100406. doi: 10.7554/eLife.100406 (PMC12040319; doi:10.7554/eLife.100406)
Supplement: Figure 1—figure supplement 3—source data 2. [file elife-100406-fig1-figsupp3-data2.zip]

Archive with 9 entries (8 files):
- Figure S3-source data 2/
- Figure S3-source data 2/2021-0319-163738_pub.tif
- Figure S3-source data 2/2021-0624-152900.tif
- Figure S3-source data 2/2021-0624-152900_pub.tif
- Figure S3-source data 2/2021-0624-152902_pub.tif
- Figure S3-source data 2/2021-0624-152904_pub.tif
- Figure S3-source data 2/S3F1-0630-210242.tif
- Figure S3-source data 2/SF3-A-GAPDH.tif
- Figure S3-source data 2/SF3-A-IDH1.tif
