# Supplementary material for: IDH1 regulates human erythropoiesis by eliciting chromatin state reprogramming
Source: eLife. 2025 Apr 29;13:RP100406. doi: 10.7554/eLife.100406 (PMC12040319; doi:10.7554/eLife.100406)
Supplement: Figure 2—source data 2. [file elife-100406-fig2-data2.zip]

Archive with 16 entries (15 files):
- Figure 2-source data 2/
- Figure 2-source data 2/1.tif
- Figure 2-source data 2/F2-293T-Tubulin.tif
- Figure 2-source data 2/F2-F-293-RCC1.tif
- Figure 2-source data 2/F2-F-293T-IDH1.tif
- Figure 2-source data 2/F2-F-HEL-IDH1.tif
- Figure 2-source data 2/F2-F-HEL-RCC1.tif
- Figure 2-source data 2/F2-F-HEL-Tubulin.tif
- Figure 2-source data 2/F2-F-HUDEP2-IDH1.tif
- Figure 2-source data 2/F2-F-HUDEP2-RCC1.tif
- Figure 2-source data 2/F2-F-HUDEP2-Tubulin.tif
- Figure 2-source data 2/F2-F-K562-IDH1.tif
- Figure 2-source data 2/F2-F-K562-RCC1.tif
- Figure 2-source data 2/F2-F-K562-Tubulin.tif
- Figure 2-source data 2/F2-F-RCC1.tif
- Figure 2-source data 2/F2-Tubulin.tif
