# Supplementary material for: IDH1 regulates human erythropoiesis by eliciting chromatin state reprogramming
Source: eLife. 2025 Apr 29;13:RP100406. doi: 10.7554/eLife.100406 (PMC12040319; doi:10.7554/eLife.100406)
Supplement: Figure 3—source data 2. [file elife-100406-fig3-data2.zip]

Archive with 4 entries (3 files):
- Figure 3-source data 2/
- Figure 3-source data 2/F3-D-IDH1.tif
- Figure 3-source data 2/F3-D-RCC1.tif
- Figure 3-source data 2/F3-D-Tbulin.tif
