# Supplementary material for: IDH1 regulates human erythropoiesis by eliciting chromatin state reprogramming
Source: eLife. 2025 Apr 29;13:RP100406. doi: 10.7554/eLife.100406 (PMC12040319; doi:10.7554/eLife.100406)
Supplement: Figure 4—source data 2. [file elife-100406-fig4-data2.zip]

Archive with 10 entries (9 files):
- Figure 4-source data 2/
- Figure 4-source data 2/F4-A-H3.tif
- Figure 4-source data 2/F4-A-IDH1.tif
- Figure 4-source data 2/F4-A-RCC1.tif
- Figure 4-source data 2/F4-A-Tubulin.tif
- Figure 4-source data 2/F4-E-H3K27me2.tif
- Figure 4-source data 2/F4-E-H3K79me3.tif
- Figure 4-source data 2/F4-E-H3K9me3.tif
- Figure 4-source data 2/F4-E-RCC1.tif
- Figure 4-source data 2/F4-E-tubulin.tif
