# Supplementary material for: IDH1 regulates human erythropoiesis by eliciting chromatin state reprogramming
Source: eLife. 2025 Apr 29;13:RP100406. doi: 10.7554/eLife.100406 (PMC12040319; doi:10.7554/eLife.100406)
Supplement: Figure 4—figure supplement 1—source data 2. [file elife-100406-fig4-figsupp1-data2.zip]

Archive with 5 entries (4 files):
- Figure S10-source data 2/
- Figure S10-source data 2/SF10-A-gapdh.tif
- Figure S10-source data 2/SF10-A-H3K36me3.tif
- Figure S10-source data 2/SF10-A-H3K79me3.tif
- Figure S10-source data 2/SF10-A-H3K9me3-H3.tif
