# Supplementary material for: IDH1 regulates human erythropoiesis by eliciting chromatin state reprogramming
Source: eLife. 2025 Apr 29;13:RP100406. doi: 10.7554/eLife.100406 (PMC12040319; doi:10.7554/eLife.100406)
Supplement: Figure 7—source data 2. [file elife-100406-fig7-data2.zip]

Archive with 4 entries (3 files):
- Figure 7-source data 2/
- Figure 7-source data 2/F7-F-H3K79me3.tif
- Figure 7-source data 2/F7-F-KLF1.tif
- Figure 7-source data 2/F7-F-RCC1.tif
